# Supplementary material for: Characterizing Growth-Retarded Japanese Eels (Anguilla japonica): Insights into Metabolic and Appetite Regulation
Source: Metabolites. 2024 Aug 5;14(8):432. doi: 10.3390/metabo14080432 (PMC11356357; doi:10.3390/metabo14080432)
Supplement: Supplementary file 1 [file metabolites-14-00432-s001.zip]

Archive with 4 entries (4 files):
- Figure S1.pdf
- Figure S2 .pdf
- Figure S3.pdf
- Table S1 .pdf
